# Supplementary material for: Identifying Dendritic Cell–Related Genes Through a Co-Expression Network to Construct a 12-Gene Risk-Scoring Model for Predicting Hepatocellular Carcinoma Prognosis
Source: Front Mol Biosci. 2021 May 24;8:636991. doi: 10.3389/fmolb.2021.636991 (PMC8181399; doi:10.3389/fmolb.2021.636991)
Supplement: Supplementary file 1 [file DataSheet1.xls]

## Sheet: Sheet1
TCGA immune cell	logFC	effect size	p.value	FDR
Tr1	0.139747	-7.60181	1.58528e-17	3.96319e-16
nTreg	0.0527354	1.68972	2.22487e-16	5.3397e-15
Macrophage	-0.145839	-5.58346	2.6811e-16	6.16654e-15
NK	-0.0882201	-2.70859	1.09135e-13	2.40097e-12
Exhausted	-0.057585	-1.93751	2.81099e-12	5.90309e-11
CD4_T	0.0516813	-11.5596	2.80195e-11	5.6039e-10
Bcell	0.0456396	2.12594	3.28195e-11	6.2357e-10
Monocyte	-0.0423061	-2.19973	5.81302e-11	1.04634e-09
Tfh	-0.118678	-2.80397	9.61477e-10	1.63451e-08
Central_memory	0.0377613	2.37084	4.63863e-09	7.42181e-08
NKT	0.0164644	0.690472	1.16888e-07	1.75332e-06
CD8_naive	0.0325344	1.87357	8.5014e-07	1.1902e-05
Effector_memory	0.00584759	0.454482	2.33205e-05	0.000303167
Th2	-0.0534858	-1.13228	9.36976e-05	0.00112437
iTreg	0.0430344	2.43014	0.000163226	0.00179548
MAIT	-0.0529663	-1.57779	0.000239827	0.00215844
DC	0.0505893	2.27378	0.000589602	0.00471682
Neutrophil	-0.0201533	-1.89014	0.0321576	0.225104
Th17	-0.0276665	-1.19728	0.0337729	0.225104
Th1	0.0244791	0.798281	0.103055	0.515277
CD4_naive	-0.00710385	-0.425129	0.131416	0.525663
Gamma_delta	-0.00557722	-0.694711	0.273611	0.820832
CD8_T	0.0101864	0.300704	0.29541	0.820832
Cytotoxic	-0.0107936	-0.390814	0.424549	0.820832
GEO immune cell	logFC	effect size	p.value	FDR
CD8_naive	0.0235023	1.6366	1.61566e-54	4.03915e-53
Th1	0.0304648	2.52791	2.64201e-40	6.34082e-39
NK	0.031169	39.3843	1.50646e-38	3.46485e-37
CD4_naive	-0.0445446	-2.14636	1.48743e-36	3.27234e-35
Tfh	-0.0284413	2.56742	1.16485e-34	2.44618e-33
nTreg	0.0158451	1.45957	1.3162e-34	2.6324e-33
Macrophage	-0.0460704	-6.42502	1.62124e-23	3.08036e-22
DC	0.0622535	1.37203	1.96024e-21	3.52844e-20
Effector_memory	0.00404225	0.660317	2.33295e-19	3.96601e-18
Central_memory	0.0075446	1.12305	1.44415e-15	2.31064e-14
Gamma_delta	0.00615493	1.41703	1.6393e-12	2.45895e-11
Monocyte	-0.0138732	-7.8409	5.00065e-10	7.00091e-09
MAIT	-0.00924883	-2.28089	4.17198e-09	5.42358e-08
Neutrophil	-0.00798122	226.988	9.54088e-07	1.14491e-05
Tr1	-0.0139812	-4.5445	0.000111595	0.00122754
iTreg	0.00148357	0.291637	0.000129177	0.00129177
Th17	-0.0229671	-1.48319	0.000311932	0.00280739
Exhausted	0.00119249	0.215775	0.00370397	0.0259278
Cytotoxic	0.000295775	0.328968	0.00630522	0.0378313
NKT	0.0020892	2.37161	0.00685732	0.0378313
CD4_T	-0.00356808	-1.18977	0.0122854	0.0491417
Bcell	0.00348826	2.31615	0.0693129	0.207939
Th2	-4.69484e-05	0.0685189	0.319588	0.639176
CD8_T	0.00104225	0.380012	0.737315	0.737315
